# Supplementary material for: Clindamycin-Loaded Halloysite Nanotubes as the Antibacterial Component of Composite Hydrogel for Bone Repair
Source: Polymers (Basel). 2022 Nov 26;14(23):5151. doi: 10.3390/polym14235151 (PMC9739121; doi:10.3390/polym14235151)
Supplement: Supplementary file 1 [file polymers-14-05151-s001.zip]

Archive with 1 entries (1 files):
- polymers-1955805-supplementary.pdf
